# Supplementary material for: Plasma Extracellular Vesicle Long RNA in Diagnosis and Prediction in Small Cell Lung Cancer
Source: Cancers (Basel). 2022 Nov 9;14(22):5493. doi: 10.3390/cancers14225493 (PMC9688902; doi:10.3390/cancers14225493)
Supplement: Supplementary file 1 [file cancers-14-05493-s001.zip]

Archive with 1 entries (1 files):
- cancers-1963990-supplementary.pdf
